# Supplementary material for: Temporal trends in arthropod abundances after the transition to organic farming in paddy fields
Source: PLoS One. 2018 Jan 11;13(1):e0190946. doi: 10.1371/journal.pone.0190946 (PMC5764318; doi:10.1371/journal.pone.0190946)
Supplement: S1 File — (XLSX) [file pone.0190946.s004.xlsx]

## Sheet: analysis data
site	season	year	farming	Lepidoptera				Planthopper					Leafhopper										Tetragnatha spider						Stink bug							Damselfly
				Parnara guttata	Naranga aenescens	Sesamia inferens	Total of Lepidoptera	Laodelphax striatella	Nilaparvata lugens	Planthopper larva	Nilaparvata lugens	Total of Planthopper	Leafhopper larva	Nephotettix cincticeps	Emposcanara limbata	Alobaldia tobae	Ziczacella hirayamella	Psammotettix striatua	Doratulina producta	Macrosteles quadrimaculatus	Macrosteles striifrons	Total of Leafhopper	Tetragnatha praedonia	Tetragnatha maxillosa	Tetragnatha caudicula	Tetragnatha vermiformis	Tetragnatha extansa	Total of Tetragnahta	Trygonotylus caelestialium	Stenotus rubrovittatus	Leptocoriisa chinensis	Cletus punctiger	Nezara antennata	Eysarcoris ventralis	Total of stink bug	Ischnura asiatica
1	2015.7.20	18	organic	0	7	0	7	13	0	0	0	13	3	5	0	0	0	0	0	0	0	8	3	5	4	21	0	33	3	0	0	0	0	0	3	4
2	2015.7.20	18	organic	1	5	0	6	22	0	3	0	25	1	7	0	2	0	0	0	0	0	10	2	0	10	29	0	41	2	2	0	0	0	0	4	1
3	2015.7.20	18	organic	0	3	0	3	22	0	3	0	25	6	6	1	0	0	0	0	0	0	13	2	0	5	27	0	34	4	0	0	0	0	0	4	4
4	2015.7.20	10	organic	3	5	0	8	20	0	0	0	20	3	3	24	1	0	0	0	0	0	31	8	2	3	50	0	63	5	0	0	0	0	0	5	1
5	2015.7.20	10	organic	0	2	0	2	25	0	0	0	25	2	2	5	4	0	0	0	0	0	13	8	1	3	19	0	31	2	0	0	0	0	0	2	1
6	2015.7.20	10	organic	0	3	0	3	19	0	0	0	19	7	17	4	2	0	0	0	0	0	30	8	1	7	33	0	49	1	4	0	1	0	0	6	2
7	2015.7.20	4	organic	0	4	0	4	12	0	0	0	12	1	9	0	0	1	0	0	0	0	11	3	1	5	11	0	20	1	0	0	0	0	0	1	2
8	2015.7.20	4	organic	0	0	0	0	6	0	0	0	6	0	1	1	1	0	0	0	0	0	3	0	0	1	26	0	27	1	0	0	1	0	0	2	0
9	2015.7.20	4	organic	1	3	0	4	15	0	0	0	15	7	3	2	1	0	0	0	0	0	13	2	0	1	14	0	17	2	1	0	0	0	0	3	0
10	2015.7.20	0	conventional	2	7	0	9	15	0	0	0	15	5	1	2	2	0	0	0	0	0	10	4	0	2	13	0	19	1	0	0	0	0	0	1	0
11	2015.7.20	0	conventional	0	0	0	0	12	0	1	0	13	2	7	0	0	0	0	0	0	0	9	0	0	1	2	0	3	1	0	0	0	0	0	1	0
12	2015.7.20	0	conventional	0	3	0	3	24	0	5	0	29	9	8	0	1	0	0	0	0	0	18	1	1	1	5	0	8	4	0	0	0	0	0	4	3
13	2015.7.20	0	conventional	0	0	0	0	21	0	4	0	25	9	20	4	3	0	0	0	0	0	36	3	0	2	3	0	8	1	0	0	0	0	0	1	0
14	2015.7.20	3	organic	0	0	0	0	5	0	0	0	5	3	4	0	0	0	0	0	0	0	7	3	0	4	6	0	13	0	0	0	0	0	0	0	0
15	2015.7.20	3	organic	0	3	0	3	24	0	0	0	24	0	3	3	2	3	0	1	0	0	12	0	0	0	7	0	7	0	0	0	1	0	0	1	5
16	2015.7.20	3	organic	1	2	0	3	13	0	6	0	19	1	5	1	1	2	0	0	0	0	10	2	0	0	11	0	13	3	0	0	0	0	0	3	4
1	2015.8.10	18	organic	6	26	0	32	78	0	27	0	105	26	30	6	6	0	0	0	0	0	68	4	2	7	13	0	26	0	1	0	0	0	0	1	10
2	2015.8.10	18	organic	8	45	0	53	79	3	29	0	111	19	17	5	0	0	0	0	0	0	41	3	0	5	10	0	18	3	0	0	0	0	0	3	1
3	2015.8.10	18	organic	6	21	0	27	67	2	30	0	99	13	21	1	1	0	0	0	4	0	40	1	0	1	3	1	6	0	0	0	0	0	0	0	6
4	2015.8.10	10	organic	4	26	0	30	48	0	15	0	63	5	11	26	7	0	0	0	1	0	50	0	0	5	7	0	12	9	1	0	0	0	0	10	1
5	2015.8.10	10	organic	4	21	0	25	64	9	14	0	87	20	55	14	0	0	0	0	0	0	89	4	0	4	13	0	21	4	1	0	0	0	0	5	9
6	2015.8.10	10	organic	8	32	1	41	34	1	19	0	54	11	23	6	5	1	0	0	0	0	46	1	0	3	15	0	19	3	0	0	8	0	0	11	2
7	2015.8.10	4	organic	5	13	0	18	92	4	31	0	127	10	12	16	3	0	0	0	1	0	42	0	0	5	8	0	13	9	2	0	3	0	0	14	4
8	2015.8.10	4	organic	5	16	0	21	103	5	40	0	148	24	47	0	3	0	0	0	0	0	74	1	0	1	5	0	7	0	0	0	0	0	0	0	0
9	2015.8.10	4	organic	1	9	0	10	76	0	29	0	105	14	19	8	4	0	0	0	0	0	45	1	0	1	3	0	5	2	1	0	0	0	0	3	8
10	2015.8.10	0	conventional	0	0	0	0	185	2	94	0	281	5	7	1	2	0	0	0	0	1	16	0	0	2	6	1	9	3	0	0	0	0	0	3	0
11	2015.8.10	0	conventional	0	0	0	0	126	0	118	0	244	300	37	6	0	0	0	0	0	0	343	1	0	0	1	0	2	4	14	0	1	0	0	19	0
12	2015.8.10	0	conventional	0	0	0	0	109	0	111	0	220	387	190	1	0	0	0	0	0	0	578	1	0	2	1	0	4	4	0	0	0	0	0	4	4
13	2015.8.10	0	conventional	0	0	0	0	207	4	114	0	325	187	87	9	3	0	0	0	0	0	286	2	0	6	5	0	13	0	0	0	0	0	0	0	0
14	2015.8.10	3	organic	1	2	0	3	182	5	183	0	370	79	55	1	0	0	0	0	0	0	135	1	0	0	0	0	1	1	7	0	0	0	0	8	0
15	2015.8.10	3	organic	0	0	0	0	185	3	252	0	440	127	54	1	12	0	0	0	1	0	195	2	0	2	5	0	9	4	0	0	0	0	0	4	1
16	2015.8.10	3	organic	0	1	0	1	152	1	136	0	289	60	21	0	0	0	0	0	0	0	81	1	0	2	6	0	9	0	3	0	0	0	0	3	2
1	2015.8.25	18	organic	0	6	0	6	189	7	157	0	353	73	183	0	0	0	0	0	0	0	256	0	0	5	5	0	10	4	11	3	2	0	0	20	0
2	2015.8.25	18	organic	3	4	0	7	181	7	51	0	239	134	178	0	0	0	0	0	0	2	314	4	0	5	8	0	17	1	7	9	2	0	0	19	4
3	2015.8.25	18	organic	6	4	0	10	135	3	51	0	189	72	90	0	2	0	0	0	0	0	164	0	0	2	0	0	2	3	6	0	0	0	0	9	4
4	2015.8.25	10	organic	2	7	0	9	135	0	134	0	269	130	88	35	1	0	1	0	0	1	256	0	1	2	4	0	7	3	5	8	2	0	0	18	2
5	2015.8.25	10	organic	5	14	0	19	141	4	89	0	234	95	79	1	2	0	0	0	0	0	177	0	0	1	0	0	1	2	5	1	0	0	0	8	10
6	2015.8.25	10	organic	4	13	0	17	174	5	77	0	256	136	155	1	2	0	0	0	0	0	294	3	0	5	9	0	17	5	14	9	2	0	0	30	8
7	2015.8.25	4	organic	0	1	0	1	78	2	36	0	116	58	58	4	3	0	0	0	0	0	123	3	0	5	5	0	13	4	9	0	0	0	0	13	0
8	2015.8.25	4	organic	2	4	0	6	33	1	15	0	49	60	45	1	1	0	0	0	0	0	107	3	0	0	0	0	3	1	1	0	0	0	0	2	1
9	2015.8.25	4	organic	1	5	0	6	80	10	18	0	108	70	109	0	1	0	0	0	0	0	180	2	0	6	2	0	10	2	1	0	0	0	0	3	1
10	2015.8.25	0	conventional	0	2	0	2	72	4	47	0	123	8	12	0	0	0	0	0	0	0	20	0	0	0	0	0	0	2	0	0	0	0	0	2	2
11	2015.8.25	0	conventional	0	0	0	0	36	0	19	0	55	55	102	1	1	0	0	0	0	0	159	0	0	0	0	0	0	1	2	0	0	0	0	3	0
12	2015.8.25	0	conventional	0	2	0	2	88	8	84	0	180	248	451	0	0	0	0	0	0	0	699	0	0	4	6	0	10	3	1	0	0	0	0	4	0
13	2015.8.25	0	conventional	0	0	0	0	62	1	31	0	94	9	6	1	4	0	0	0	0	0	20	6	1	3	3	0	13	0	1	0	1	0	1	3	0
14	2015.8.25	3	organic	5	4	0	9	89	0	69	1	159	112	55	0	1	0	0	0	0	1	169	1	0	2	10	0	13	3	4	5	1	1	1	15	0
15	2015.8.25	3	organic	0	0	0	0	128	4	121	0	253	140	63	0	0	0	0	0	2	0	205	0	0	4	7	0	11	0	0	0	0	0	0	0	4
16	2015.8.25	3	organic	3	9	0	12	64	2	42	0	108	133	84	12	2	0	0	0	0	0	231	3	0	6	7	0	16	5	1	0	1	0	0	7	0
